# Supplementary material for: Unveiling Adulteration in Herbal Markets: MassARRAY iPLEX Assay for Accurate Identification of Plumbago indica L
Source: Int J Mol Sci. 2025 Jul 24;26(15):7168. doi: 10.3390/ijms26157168 (PMC12346827; doi:10.3390/ijms26157168)
Supplement: Supplementary file 1 [file ijms-26-07168-s001.zip]

Archive with 1 entries (1 files):
- ijms-3714308-supplementary.xlsx
