# Supplementary material for: Unveiling Adulteration in Herbal Markets: MassARRAY iPLEX Assay for Accurate Identification of Plumbago indica L
Source: Int J Mol Sci. 2025 Jul 24;26(15):7168. doi: 10.3390/ijms26157168 (PMC12346827; doi:10.3390/ijms26157168)
Supplement: Supplementary file 1 [file ijms-26-07168-s001.zip › ijms-3714308-supplementary.xlsx]

## Sheet: Sequence Data
Domain: Data Coding Codon Start: 1
																															<18	19	20	21	22	23	24	25	26	27	28	29	30	31	32	33	34	35	36
KR259535.1 P.auriculata	-	-	-	-	-	-	-	-	-	-	-	-	-	-	-	-	-	-	-	-	-	-	-	-	-	-	-	-	-	-	-	-	-	-	-	-	-	-	A	C	G	A	C	C	C	G	A	G	C
KR259536.1 P.auriculata	-	-	-	-	T	G	C	G	G	A	A	G	G	A	T	C	A	T	T	G	T	C	G	A	A	A	C	C	T	C	C	C	A	A	C	C	G	A	.	.	.	.	.	.	.	.	.	.	.
KR259537.1 P.auriculata	-	-	-	C	T	G	C	G	G	A	A	G	G	A	T	C	A	T	T	G	T	C	G	A	A	A	C	C	T	C	C	C	A	A	C	C	G	A	.	A	.	.	.	.	.	.	.	.	.
LC637755.1 P.auriculata	-	-	-	-	-	-	-	-	-	-	-	-	-	-	-	-	-	-	-	-	-	-	-	-	-	-	-	-	-	-	-	-	-	-	-	-	-	-	-	-	-	-	-	-	-	-	-	-	-
LC793466.1 P.auriculata	-	-	-	-	-	-	-	-	-	-	-	-	-	-	-	-	-	-	-	-	-	-	-	-	-	-	-	-	-	-	-	-	-	-	-	-	-	-	-	-	-	-	-	-	-	-	-	-	-
LC793467.1 P.auriculata	-	-	-	-	-	-	-	-	-	-	-	-	-	-	-	-	-	-	-	-	-	-	-	-	-	-	-	-	-	-	-	-	-	-	-	-	-	-	-	-	-	-	-	-	-	-	-	-	-
MH582665.1 P.auriculata	-	-	-	C	T	G	C	G	G	A	A	G	G	A	T	C	A	T	T	G	T	C	G	A	A	A	C	C	T	C	C	C	A	A	C	C	G	A	.	A	.	.	.	.	.	.	.	.	.
MK811427.1 P.auriculata	A	A	C	C	T	G	C	G	G	A	A	G	G	A	T	C	A	T	T	G	T	C	G	A	A	A	C	C	T	C	C	C	A	A	C	C	G	A	.	A	.	.	.	.	.	.	.	.	.
BA-007-1-P1_auriculata#1	-	-	-	-	-	-	-	-	-	-	-	-	-	-	-	-	-	-	-	-	-	-	-	-	-	-	-	-	-	-	-	-	-	-	-	-	-	-	-	-	-	-	-	-	-	-	-	-	-
BA-008-1-P5_auriculata#1	C	A	A	A	A	A	G	G	T	A	A	G	G	A	T	C	C	T	C	-	T	C	G	A	A	A	C	C	T	C	C	C	A	A	C	C	G	A	.	A	.	.	.	.	.	.	.	.	.
BA-015-1-P1_auriculata#2	-	-	-	-	-	-	-	-	-	-	-	-	-	-	-	-	-	-	-	-	-	-	-	-	-	-	-	-	-	-	-	-	-	-	-	-	-	-	-	-	-	-	-	-	-	-	-	-	-
BA-016-1-P5_auriculata#2	-	-	-	-	-	-	-	-	T	A	A	G	G	A	T	C	C	T	T	G	T	C	G	A	A	A	C	C	T	C	C	C	A	A	C	C	G	A	.	A	.	.	.	.	.	.	.	.	.
BA-017-1-P1_auriculata#3	-	-	-	-	-	-	-	-	-	-	-	-	-	-	-	-	-	-	-	-	-	-	-	-	-	-	-	-	-	-	-	-	-	-	-	-	-	-	-	-	-	-	-	-	-	-	-	-	-
BA-018-1-P5_auriculata#3	-	-	-	-	-	-	-	T	A	A	G	G	A	T	C	T	C	T	T	G	T	C	G	A	A	A	C	C	T	C	C	C	A	A	C	C	G	A	.	A	.	.	.	.	.	.	.	.	.
MH582666.1 P.indica	-	-	-	C	T	G	C	G	G	A	A	G	G	A	T	C	A	T	T	G	T	C	G	A	A	A	C	C	T	C	T	C	A	A	C	C	G	A	.	.	.	.	.	.	.	.	.	.	A
MK811429.1 P.indica	A	A	C	C	T	G	C	G	G	A	A	G	G	A	T	C	A	T	T	G	T	C	G	A	A	A	C	C	T	C	T	C	A	A	C	C	G	A	.	.	.	.	.	.	.	.	.	.	A
LC793468.1 P.indica	-	-	-	-	-	-	-	-	-	-	-	-	-	-	-	-	-	-	-	-	-	-	-	-	-	-	-	-	-	-	-	-	-	-	-	-	-	-	-	-	-	-	-	-	-	-	-	-	-
LC793469.1 P.indica	-	-	-	-	-	-	-	-	-	-	-	-	-	-	-	-	-	-	-	-	-	-	-	-	-	-	-	-	-	-	-	-	-	-	-	-	-	-	-	-	-	-	-	-	-	-	-	-	-
LC793470.1 P.indica	-	-	-	-	-	-	-	-	-	-	-	-	-	-	-	-	-	-	-	-	-	-	-	-	-	-	-	-	-	-	-	-	-	-	-	-	-	-	-	-	-	-	-	-	-	-	-	-	-
LC793471.1 P.indica	-	-	-	-	-	-	-	-	-	-	-	-	-	-	-	-	-	-	-	-	-	-	-	-	-	-	-	-	-	-	-	-	-	-	-	-	-	-	-	-	-	-	-	-	-	-	-	-	-
LC793472.1 P.indica	-	-	-	-	-	-	-	-	-	-	-	-	-	-	-	-	-	-	-	-	-	-	-	-	-	-	-	-	-	-	-	-	-	-	-	-	-	-	-	-	-	-	-	-	-	-	-	-	-
BA-001-1-P1_indica#1	-	-	-	-	-	-	-	-	-	-	-	-	-	-	-	-	-	-	-	-	-	-	-	-	-	-	-	-	-	-	-	-	-	-	-	-	-	-	-	-	-	-	-	-	-	-	-	-	-
BA-002-1-P5_indica#1	-	-	-	-	-	-	-	-	T	A	A	G	G	A	T	C	A	C	C	C	T	C	G	A	A	A	C	C	T	C	T	C	A	A	C	C	G	A	.	.	.	.	.	.	.	.	.	.	A
BA-003-1-P1_indica#2	-	-	-	-	-	-	-	-	-	-	-	-	-	-	-	-	-	-	-	-	-	-	-	-	-	-	-	-	-	-	-	-	-	-	-	-	-	-	-	-	-	-	-	-	-	-	-	-	-
BA-004-1-P5_indica#2	-	-	-	-	-	-	-	-	A	A	G	A	G	A	T	C	A	C	C	G	T	C	G	A	A	A	C	C	T	C	T	C	A	A	C	C	G	A	.	.	.	.	.	.	.	.	.	.	A
BA-005-1-P1_indica#3	-	-	-	-	-	-	-	-	-	-	-	-	-	-	-	-	-	-	-	-	-	-	-	-	-	-	-	-	-	-	-	-	-	-	-	-	-	-	-	-	-	-	-	-	-	-	-	-	-
BA-006-1-P5_indica#3	-	-	-	-	-	-	-	-	T	A	A	G	G	A	T	C	A	T	C	C	T	C	G	A	A	A	C	C	T	C	T	C	A	A	C	C	G	A	.	.	.	.	.	.	.	.	.	.	A
LC435406.1 P.zeylanica	-	-	-	-	-	-	-	-	-	-	-	-	-	-	-	-	-	-	-	-	-	-	-	-	-	-	-	-	-	-	-	-	-	-	-	-	-	-	-	-	-	-	-	-	-	-	-	-	-
LC637757.1 P.zeylanica	-	-	-	-	-	-	-	-	-	-	-	-	-	-	-	-	-	-	-	-	-	-	-	-	-	-	-	-	-	-	-	-	-	-	-	-	-	-	-	-	-	-	-	-	-	-	-	-	-
LC793473.1 P.zeylanica	-	-	-	-	-	-	-	-	-	-	-	-	-	-	-	-	-	-	-	-	-	-	-	-	-	-	-	-	-	-	-	-	-	-	-	-	-	-	-	-	-	-	-	-	-	-	-	-	-
LC793474.1 P.zeylanica	-	-	-	-	-	-	-	-	-	-	-	-	-	-	-	-	-	-	-	-	-	-	-	-	-	-	-	-	-	-	-	-	-	-	-	-	-	-	-	-	-	-	-	-	-	-	-	-	-
LC793475.1 P.zeylanica	-	-	-	-	-	-	-	-	-	-	-	-	-	-	-	-	-	-	-	-	-	-	-	-	-	-	-	-	-	-	-	-	-	-	-	-	-	-	-	-	-	-	-	-	-	-	-	-	-
LC793476.1 P.zeylanica	-	-	-	-	-	-	-	-	-	-	-	-	-	-	-	-	-	-	-	-	-	-	-	-	-	-	-	-	-	-	-	-	-	-	-	-	-	-	-	-	-	-	-	-	-	-	-	-	-
LC793477.1 P.zeylanica	-	-	-	-	-	-	-	-	-	-	-	-	-	-	-	-	-	-	-	-	-	-	-	-	-	-	-	-	-	-	-	-	-	-	-	-	-	-	-	-	-	-	-	-	-	-	-	-	-
LC793478.1 P.zeylanica	-	-	-	-	-	-	-	-	-	-	-	-	-	-	-	-	-	-	-	-	-	-	-	-	-	-	-	-	-	-	-	-	-	-	-	-	-	-	-	-	-	-	-	-	-	-	-	-	-
MH582664.1 P.zeylanica	-	-	-	C	T	G	C	G	G	A	A	G	G	A	T	C	A	T	T	G	T	C	G	A	A	A	C	C	T	C	T	C	A	A	C	C	G	A	.	.	C	.	.	.	.	.	.	.	A
OQ412388.1 P.zeylanica	-	-	-	-	-	-	-	-	-	-	-	-	-	-	-	-	-	-	-	-	-	-	-	-	-	-	-	-	-	-	-	-	-	-	-	-	-	-	-	-	-	-	-	-	-	-	-	-	-
BA-013-1-P1_zeylanica#1	-	-	-	-	-	-	-	-	-	-	-	-	-	-	-	-	-	-	-	-	-	-	-	-	-	-	-	-	-	-	-	-	-	-	-	-	-	-	-	-	-	-	-	-	-	-	-	-	-
BA-014-1-P5_zeylanica#1	-	-	-	-	-	-	-	-	A	A	G	G	A	T	C	C	A	T	T	G	T	C	G	A	A	A	C	C	T	C	T	C	A	A	C	C	G	A	.	.	C	.	.	.	.	.	.	.	A
BA-009-1-P1_zeylanica#2	-	-	-	-	-	-	-	-	-	-	-	-	-	-	-	-	-	-	-	-	-	-	-	-	-	-	-	-	-	-	-	-	-	-	-	-	-	-	-	-	-	-	-	-	-	-	-	-	-
BA-010-1-P5_zeylanica#2	-	-	-	-	-	-	-	-	T	A	A	G	G	A	T	C	C	T	T	G	T	C	G	A	A	A	C	C	T	C	T	C	A	A	C	C	G	A	.	.	C	.	.	.	.	.	.	.	A
BA-011-1-P1_zeylanica#3	-	-	-	-	-	-	-	-	-	-	-	-	-	-	-	-	-	-	-	-	-	-	-	-	-	-	-	-	-	-	-	-	-	-	-	-	-	-	-	-	-	-	-	-	-	-	-	-	-
BA-012-1-P5_zeylanica#3	-	-	-	-	-	-	-	-	T	A	A	G	G	A	T	C	C	T	T	G	T	C	G	A	A	A	C	C	T	C	T	C	A	A	C	C	G	A	.	.	C	.	.	.	.	.	.	.	A
5.8	-	-	-	-	-	-	-	-	-	-	-	-	-	-	-	-	-	-	-	-	-	-	-	-	-	-	-	-	-	-	-	-	-	-	-	-	-	-	-	-	-	-	-	-	-	-	-	-	-
	104	105	106	107	108	109	110	111	112
KR259535.1 P.auriculata	C	G	T	C	C	G	G	A	T	C	C	C	A	G	G	C	T	T	G	A	A	C	A	A	A	A	A	C	A	C	G	G	C	G	C	G	G	G	T	T	G	C	G	C	C	A	A	G	G
KR259536.1 P.auriculata	.	.	.	.	.	.	.	.	T	.	.	.	.	.	.	.	.	.	.	.	.	.	.	.	.	.	.	.	.	.	.	.	.	.	.	.	.	.	.	.	.	.	.	.	.	.	.	.	.
KR259537.1 P.auriculata	.	.	.	.	.	.	.	.	T	.	.	.	.	.	.	.	.	.	.	.	.	.	.	.	.	.	.	.	.	.	.	.	.	.	.	.	.	.	.	.	.	.	.	.	.	.	.	.	.
LC637755.1 P.auriculata	.	.	.	.	.	.	.	.	T	.	.	.	.	.	.	.	.	.	.	.	.	.	.	.	.	.	.	.	.	.	.	.	.	.	.	.	.	.	.	.	.	.	.	.	.	.	.	.	.
LC793466.1 P.auriculata	.	.	.	.	.	.	.	.	T	.	.	.	.	.	.	.	.	.	.	.	.	.	.	.	.	.	.	.	.	.	.	.	.	.	.	.	.	.	.	.	.	.	.	.	.	.	.	.	.
LC793467.1 P.auriculata	.	.	.	.	.	.	.	.	T	.	.	.	.	.	.	.	.	.	.	.	.	.	.	.	.	.	.	.	.	.	.	.	.	.	.	.	.	.	.	.	.	.	.	.	.	.	.	.	.
MH582665.1 P.auriculata	.	.	.	.	.	.	.	.	T	.	.	.	.	.	.	.	.	.	.	.	.	.	.	.	.	.	.	.	.	.	.	.	.	.	.	.	.	.	.	.	.	.	.	.	.	.	.	.	.
MK811427.1 P.auriculata	.	.	.	.	.	.	.	.	T	.	.	.	.	.	.	.	.	.	.	.	.	.	.	.	.	.	.	.	.	.	.	.	.	.	.	.	.	.	.	.	.	.	.	.	.	.	.	.	.
BA-007-1-P1_auriculata#1	.	.	.	.	.	.	.	.	T	.	.	.	.	.	.	.	.	.	.	.	.	.	.	.	.	.	.	.	.	.	.	.	.	.	.	.	.	.	.	.	.	.	.	.	.	.	.	.	.
BA-008-1-P5_auriculata#1	.	.	.	.	.	.	.	.	T	.	.	.	.	.	.	.	.	.	.	.	.	.	.	.	.	.	.	.	.	.	.	.	.	.	.	.	.	.	.	.	.	.	.	.	.	.	.	.	.
BA-015-1-P1_auriculata#2	.	.	.	.	.	.	.	.	T	.	.	.	.	.	.	.	.	.	.	.	.	.	.	.	.	.	.	.	.	.	.	.	.	.	.	.	.	.	.	.	.	.	.	.	.	.	.	.	.
BA-016-1-P5_auriculata#2	.	.	.	.	.	.	.	.	T	.	.	.	.	.	.	.	.	.	.	.	.	.	.	.	.	.	.	.	.	.	.	.	.	.	.	.	.	.	.	.	.	.	.	.	.	.	.	.	.
BA-017-1-P1_auriculata#3	.	.	.	.	.	.	.	.	T	.	.	.	.	.	.	.	.	.	.	.	.	.	.	.	.	.	.	.	.	.	.	.	.	.	.	.	.	.	.	.	.	.	.	.	.	.	.	.	.
BA-018-1-P5_auriculata#3	.	.	.	.	.	.	.	.	T	.	.	.	.	.	.	.	.	.	.	.	.	.	.	.	.	.	.	.	.	.	.	.	.	.	.	.	.	.	.	.	.	.	.	.	.	.	.	.	.
MH582666.1 P.indica	T	.	.	.	.	.	A	C	G	.	.	.	.	.	.	.	.	.	.	.	.	.	.	.	.	.	.	.	.	.	.	.	.	.	.	.	.	.	.	.	.	.	.	.	.	.	.	.	.
MK811429.1 P.indica	T	.	.	.	.	.	A	C	G	.	.	.	.	.	.	.	.	.	.	.	.	.	.	.	.	.	.	.	.	.	.	.	.	.	.	.	.	.	.	.	.	.	.	.	.	.	.	.	.
LC793468.1 P.indica	T	.	.	.	.	.	A	C	G	.	.	.	.	.	.	.	.	.	.	.	.	.	.	.	.	.	.	.	.	.	.	.	.	.	.	.	.	.	.	.	.	.	.	.	.	.	.	.	.
LC793469.1 P.indica	T	.	.	.	.	.	A	C	G	.	.	.	.	.	.	.	.	.	.	.	.	.	.	.	.	.	.	.	.	.	.	.	.	.	.	.	.	.	.	.	.	.	.	.	.	.	.	.	.
LC793470.1 P.indica	T	.	.	.	.	.	A	C	G	.	.	.	.	.	.	.	.	.	.	.	.	.	.	.	.	.	.	.	.	.	.	.	.	.	.	.	.	.	.	.	.	.	.	.	.	.	.	.	.
LC793471.1 P.indica	T	.	.	.	.	.	A	C	G	.	.	.	.	.	.	.	.	.	.	.	.	.	.	.	.	.	.	.	.	.	.	.	.	.	.	.	.	.	.	.	.	.	.	.	.	.	.	.	.
LC793472.1 P.indica	T	.	.	.	.	.	A	C	G	.	.	.	.	.	.	.	.	.	.	.	.	.	.	.	.	.	.	.	.	.	.	.	.	.	.	.	.	.	.	.	.	.	.	.	.	.	.	.	.
BA-001-1-P1_indica#1	T	.	.	.	.	.	A	C	G	.	.	.	.	.	.	.	.	.	.	.	.	.	.	.	.	.	.	.	.	.	.	.	.	.	.	.	.	.	.	.	.	.	.	.	.	.	.	.	.
BA-002-1-P5_indica#1	T	.	.	.	.	.	A	C	G	.	.	.	.	.	.	.	.	.	.	.	.	.	.	.	.	.	.	.	.	.	.	.	.	.	.	.	.	.	.	.	.	.	.	.	.	.	.	.	.
BA-003-1-P1_indica#2	T	.	.	.	.	.	A	C	G	.	.	.	.	.	.	.	.	.	.	.	.	.	.	.	.	.	.	.	.	.	.	.	.	.	.	.	.	.	.	.	.	.	.	.	.	.	.	.	.
BA-004-1-P5_indica#2	T	.	.	.	.	.	A	C	G	.	.	.	.	.	.	.	.	.	.	.	.	.	.	.	.	.	.	.	.	.	.	.	.	.	.	.	.	.	.	.	.	.	.	.	.	.	.	.	.
BA-005-1-P1_indica#3	T	.	.	.	.	.	A	C	G	.	.	.	.	.	.	.	.	.	.	.	.	.	.	.	.	.	.	.	.	.	.	.	.	.	.	.	.	.	.	.	.	.	.	.	.	.	.	.	.
BA-006-1-P5_indica#3	T	.	.	.	.	.	A	C	G	.	.	.	.	.	.	.	.	.	.	.	.	.	.	.	.	.	.	.	.	.	.	.	.	.	.	.	.	.	.	.	.	.	.	.	.	.	.	.	.
LC435406.1 P.zeylanica	-	-	-	-	-	-	-	-	-	-	-	-	-	-	-	-	-	-	-	-	-	-	-	-	-	-	-	-	-	-	-	-	-	-	-	-	-	-	-	-	-	-	-	-	-	-	-	-	-
LC637757.1 P.zeylanica	.	.	.	.	.	.	.	T	T	.	.	.	.	.	.	.	.	.	.	.	.	.	.	.	.	.	.	.	.	.	.	A	.	.	.	.	.	.	.	.	.	.	.	T	.	.	.	.	.
LC793473.1 P.zeylanica	.	.	.	.	.	.	.	T	T	.	.	.	.	.	.	.	.	.	.	.	.	.	.	.	.	.	.	.	.	.	.	A	.	.	.	.	.	.	.	.	.	.	.	T	.	.	.	.	.
LC793474.1 P.zeylanica	.	.	.	.	.	.	.	T	T	.	.	.	.	.	.	.	.	.	.	.	.	.	.	.	.	.	.	.	.	.	.	A	.	.	.	.	.	.	.	.	.	.	.	T	.	.	.	.	.
LC793475.1 P.zeylanica	.	.	.	.	.	.	.	T	T	.	.	.	.	.	.	.	.	.	.	.	.	.	.	.	.	.	.	.	.	.	.	A	.	.	.	.	.	.	.	.	.	.	.	T	.	.	.	.	.
LC793476.1 P.zeylanica	.	.	.	.	.	.	.	T	T	.	.	.	.	.	.	.	.	.	.	.	.	.	.	.	.	.	.	.	.	.	.	A	.	.	.	.	.	.	.	.	.	.	.	T	.	.	.	.	.
LC793477.1 P.zeylanica	.	.	.	.	.	.	.	T	T	.	.	.	.	.	.	.	.	.	.	.	.	.	.	.	.	.	.	.	.	.	.	A	.	.	.	.	.	.	.	.	.	.	.	T	.	.	.	.	.
LC793478.1 P.zeylanica	.	.	.	.	.	.	.	T	T	.	.	.	.	.	.	.	.	.	.	.	.	.	.	.	.	.	.	.	.	.	.	A	.	.	.	.	.	.	.	.	.	.	.	T	.	.	.	.	.
MH582664.1 P.zeylanica	.	.	.	.	.	.	.	T	T	.	.	.	.	.	.	.	.	.	.	.	.	.	.	.	.	.	.	.	.	.	.	A	.	.	.	.	.	.	.	.	.	.	.	T	.	.	.	.	.
OQ412388.1 P.zeylanica	-	-	-	-	-	-	-	-	-	-	-	-	-	-	-	-	-	-	-	-	-	-	-	-	-	-	-	-	-	-	-	-	-	-	-	-	-	-	-	-	-	-	-	-	-	-	-	-	-
BA-013-1-P1_zeylanica#1	.	.	.	.	A	.	.	T	G	.	.	.	.	.	.	.	.	.	.	.	.	.	.	.	.	.	.	.	.	.	.	.	.	.	.	.	.	.	.	.	.	.	.	T	.	.	.	.	.
BA-014-1-P5_zeylanica#1	.	.	.	.	A	.	.	T	T	.	.	.	.	.	.	.	.	.	.	.	.	.	.	.	.	.	.	.	.	.	.	.	.	.	.	.	.	.	.	.	.	.	.	T	.	.	.	.	.
BA-009-1-P1_zeylanica#2	.	.	.	.	A	.	.	T	G	.	.	.	.	.	.	.	.	.	.	.	.	.	.	.	.	.	.	.	.	.	.	.	.	.	.	.	.	.	.	.	.	.	.	T	.	.	.	.	.
BA-010-1-P5_zeylanica#2	.	.	.	.	A	.	.	T	T	.	.	.	.	.	.	.	.	.	.	.	.	.	.	.	.	.	.	.	.	.	.	.	.	.	.	.	.	.	.	.	.	.	.	T	.	.	.	.	.
BA-011-1-P1_zeylanica#3	.	.	.	.	A	.	.	T	G	.	.	.	.	.	.	.	.	.	.	.	.	.	.	.	.	.	.	.	.	.	.	.	.	.	.	.	.	.	.	.	.	.	.	T	.	.	.	.	.
BA-012-1-P5_zeylanica#3	.	.	.	.	A	.	.	T	T	.	.	.	.	.	.	.	.	.	.	.	.	.	.	.	.	.	.	.	.	.	.	.	.	.	.	.	.	.	.	.	.	.	.	T	.	.	.	.	.
5.8	-	-	-	-	-	-	-	-	-	-	-	-	-	-	-	-	-	-	-	-	-	-	-	-	-	-	-	-	-	-	-	-	-	-	-	-	-	-	-	-	-	-	-	-	-	-	-	-	-
KR259535.1 P.auriculata	G	G	G	A	G	G	C	A	G	C	G	T	G	C	G	G	T	T	G	G	C	A	A	A	C	A	C	G	A	T	A	A	T	T	A	T	T	A	A	C	G	A	C	T	C	T	C	G	A
KR259536.1 P.auriculata	.	.	.	.	.	.	.	.	.	.	.	.	.	.	.	.	.	.	.	.	.	.	.	.	.	.	.	.	.	.	.	.	.	.	.	.	.	.	.	.	.	.	.	.	.	.	.	.	.
KR259537.1 P.auriculata	.	.	.	.	.	.	.	.	.	.	.	.	.	.	.	.	.	.	.	.	.	.	.	.	.	.	.	.	.	.	.	.	.	.	.	.	.	.	.	.	.	.	.	.	.	.	.	.	.
LC637755.1 P.auriculata	.	.	.	.	.	.	.	.	.	.	.	.	.	.	.	.	.	.	.	.	.	.	.	.	.	.	.	.	.	.	.	.	.	.	.	.	.	.	.	.	.	.	.	.	.	.	.	.	.
LC793466.1 P.auriculata	.	.	.	.	.	.	.	.	.	.	.	.	.	.	.	.	.	.	.	.	.	.	.	.	.	.	.	.	.	.	.	.	.	.	.	.	.	.	.	.	.	.	.	.	.	.	.	.	.
LC793467.1 P.auriculata	.	.	.	.	.	.	.	.	.	.	.	.	.	.	.	.	.	.	.	.	.	.	.	.	.	.	.	.	.	.	.	.	.	.	.	.	.	.	.	.	.	.	.	.	.	.	.	.	.
MH582665.1 P.auriculata	.	.	.	.	.	.	.	.	.	.	.	.	.	.	.	.	.	.	.	.	.	.	.	.	.	.	.	.	.	.	.	.	.	.	.	.	.	.	.	.	.	.	.	.	.	.	.	.	.
MK811427.1 P.auriculata	.	.	.	.	.	.	.	.	.	.	.	.	.	.	.	.	.	.	.	.	.	.	.	.	.	.	.	.	.	.	.	.	.	.	.	.	.	.	.	.	.	.	.	.	.	.	.	.	.
BA-007-1-P1_auriculata#1	.	.	.	.	.	.	.	.	.	.	.	.	.	.	.	.	.	.	.	.	.	.	.	.	.	.	.	.	.	.	.	.	.	.	.	.	.	.	.	.	.	.	.	.	.	.	.	.	.
BA-008-1-P5_auriculata#1	.	.	.	.	.	.	.	.	.	.	.	.	.	.	.	.	.	.	.	.	.	.	.	.	.	.	.	.	.	.	.	.	.	.	.	.	.	.	.	.	.	.	.	.	.	.	.	.	.
BA-015-1-P1_auriculata#2	.	.	.	.	.	.	.	.	.	.	.	.	.	.	.	.	.	.	.	.	.	.	.	.	.	.	.	.	.	.	.	.	C	.	.	.	.	.	.	.	.	.	.	.	.	.	.	.	.
BA-016-1-P5_auriculata#2	.	.	.	.	.	.	.	.	.	.	.	.	.	.	.	.	.	.	.	.	.	.	.	.	.	.	.	.	.	.	.	.	.	.	.	.	.	.	.	.	.	.	.	.	.	.	.	.	.
BA-017-1-P1_auriculata#3	.	.	.	.	.	.	.	.	.	.	.	.	.	.	.	.	.	.	.	.	.	.	.	.	.	.	.	.	.	.	.	.	.	.	.	.	.	.	.	.	.	.	.	.	.	.	.	.	.
BA-018-1-P5_auriculata#3	.	.	.	.	.	.	.	.	.	.	.	.	.	.	.	.	.	.	.	.	.	.	.	.	.	.	.	.	.	.	.	.	.	.	.	.	.	.	.	.	.	.	.	.	.	.	.	.	.
MH582666.1 P.indica	.	.	A	G	-	-	-	C	.	.	.	C	.	.	.	.	.	.	.	.	.	.	.	.	.	.	.	.	.	.	.	.	C	.	T	.	.	.	.	.	.	.	.	.	.	.	.	.	.
MK811429.1 P.indica	.	.	A	G	-	-	-	C	.	.	.	C	.	.	.	.	.	.	.	.	.	.	.	.	.	.	.	.	.	.	.	.	C	.	T	.	.	.	.	.	.	.	.	.	.	.	.	.	.
LC793468.1 P.indica	.	.	A	G	-	-	-	C	.	.	.	C	.	.	.	.	.	.	.	.	.	.	.	.	.	.	.	.	.	.	.	.	C	.	T	.	.	.	.	.	.	.	.	.	.	.	.	.	.
LC793469.1 P.indica	.	.	A	G	-	-	-	C	.	.	.	C	.	.	.	.	.	.	.	.	.	.	.	.	.	.	.	.	.	.	.	.	C	.	T	.	.	.	.	.	.	.	.	.	.	.	.	.	.
LC793470.1 P.indica	.	.	A	G	-	-	-	C	.	.	.	C	.	.	.	.	.	.	.	.	.	.	.	.	.	.	.	.	.	.	.	.	C	.	T	.	.	.	.	.	.	.	.	.	.	.	.	.	.
LC793471.1 P.indica	.	.	A	G	-	-	-	C	.	.	.	C	.	.	.	.	.	.	.	.	.	.	.	.	.	.	.	.	.	.	.	.	C	.	T	.	.	.	.	.	.	.	.	.	.	.	.	.	.
LC793472.1 P.indica	.	.	A	G	-	-	-	C	.	.	.	C	.	.	.	.	.	.	.	.	.	.	.	.	.	.	.	.	.	.	.	.	C	.	T	.	.	.	.	.	.	.	.	.	.	.	.	.	.
BA-001-1-P1_indica#1	.	.	A	G	-	-	-	C	.	.	.	C	.	.	.	.	.	.	.	.	.	.	.	.	.	.	.	.	.	.	.	.	C	.	T	.	.	.	.	.	.	.	.	.	.	.	.	.	.
BA-002-1-P5_indica#1	.	.	A	G	-	-	-	C	.	.	.	C	.	.	.	.	.	.	.	.	.	.	.	.	.	.	.	.	.	.	.	.	C	.	T	.	.	.	.	.	.	.	.	.	.	.	.	.	.
BA-003-1-P1_indica#2	.	.	A	G	-	-	-	C	.	.	.	C	.	.	.	.	.	.	.	.	.	.	.	.	.	.	.	.	.	.	.	.	C	.	T	.	.	.	.	.	.	.	.	.	.	.	.	.	.
BA-004-1-P5_indica#2	.	.	A	G	-	-	-	C	.	.	.	C	.	.	.	.	.	.	.	.	.	.	.	.	.	.	.	.	.	.	.	.	C	.	T	.	.	.	.	.	.	.	.	.	.	.	.	.	.
BA-005-1-P1_indica#3	.	.	A	G	-	-	-	C	.	.	.	C	.	.	.	.	.	.	.	.	.	.	.	.	.	.	.	.	.	.	.	.	C	.	T	.	.	.	.	.	.	.	.	.	.	.	.	.	.
BA-006-1-P5_indica#3	.	.	A	G	-	-	-	C	.	.	.	C	.	.	.	.	.	.	.	.	.	.	.	.	.	.	.	.	.	.	.	.	C	.	T	.	.	.	.	.	.	.	.	.	.	.	.	.	.
LC435406.1 P.zeylanica	-	-	-	-	-	-	-	-	-	-	-	-	-	-	-	-	-	-	-	-	-	-	-	-	-	-	-	-	-	-	-	-	-	-	-	-	-	-	-	-	-	-	-	-	-	-	-	-	-
LC637757.1 P.zeylanica	.	.	C	G	.	.	T	.	.	.	A	.	.	.	.	.	.	.	.	.	.	.	.	.	T	.	.	T	.	.	.	.	C	.	G	.	.	.	.	.	.	.	.	.	.	.	.	.	.
LC793473.1 P.zeylanica	.	.	C	G	.	.	T	.	.	.	A	.	.	.	.	.	.	.	.	.	.	.	.	.	T	.	.	T	.	.	.	.	C	.	G	.	.	.	.	.	.	.	.	.	.	.	.	.	.
LC793474.1 P.zeylanica	.	.	C	G	.	.	T	.	.	.	A	.	.	.	.	.	.	.	.	.	.	.	.	.	T	.	.	T	.	.	.	.	C	.	G	.	.	.	.	.	.	.	.	.	.	.	.	.	.
LC793475.1 P.zeylanica	.	.	C	G	.	.	T	.	.	.	A	.	.	.	.	.	.	.	.	.	.	.	.	.	T	.	.	T	.	.	.	.	C	.	G	.	.	.	.	.	.	.	.	.	.	.	.	.	.
LC793476.1 P.zeylanica	.	.	C	G	.	.	T	.	.	.	A	.	.	.	.	.	.	.	.	.	.	.	.	.	T	.	.	T	.	.	.	.	C	.	G	.	.	.	.	.	.	.	.	.	.	.	.	.	.
LC793477.1 P.zeylanica	.	.	C	G	.	.	T	.	.	.	A	.	.	.	.	.	.	.	.	.	.	.	.	.	T	.	.	T	.	.	.	.	C	.	G	.	.	.	.	.	.	.	.	.	.	.	.	.	.
LC793478.1 P.zeylanica	.	.	C	G	.	.	T	.	.	.	A	.	.	.	.	.	.	.	.	.	.	.	.	.	T	.	.	T	.	.	.	.	C	.	G	.	.	.	.	.	.	.	.	.	.	.	.	.	.
MH582664.1 P.zeylanica	.	.	T	G	.	.	T	.	.	.	A	.	.	.	.	.	.	.	.	.	.	.	.	.	T	.	.	A	.	.	.	.	C	.	C	.	.	.	.	.	.	.	.	.	.	.	.	.	.
OQ412388.1 P.zeylanica	-	-	-	-	-	-	-	-	-	-	-	-	-	-	-	-	-	-	-	-	-	-	-	-	-	-	-	-	-	-	-	-	-	-	-	-	-	-	-	-	-	-	-	-	-	-	-	-	-
BA-013-1-P1_zeylanica#1	.	.	T	G	-	.	T	.	.	.	.	.	.	.	.	.	.	.	.	.	.	.	.	.	T	.	.	.	.	.	.	.	C	.	G	.	.	.	.	.	.	.	.	.	.	.	.	.	.
BA-014-1-P5_zeylanica#1	.	.	T	G	-	.	T	.	.	.	.	.	.	.	.	.	.	.	.	.	.	.	.	.	T	.	.	.	.	.	.	.	C	.	G	.	.	.	.	.	.	.	.	.	.	.	.	.	.
BA-009-1-P1_zeylanica#2	.	.	T	G	-	.	T	.	.	.	.	.	.	.	.	.	.	.	.	.	.	.	.	.	T	.	.	.	.	.	.	.	C	.	G	.	.	.	.	.	.	.	.	.	.	.	.	.	.
BA-010-1-P5_zeylanica#2	.	.	T	G	-	.	T	.	.	.	.	.	.	.	.	.	.	.	.	.	.	.	.	.	T	.	.	.	.	.	.	.	C	.	G	.	.	.	.	.	.	.	.	.	.	.	.	.	.
BA-011-1-P1_zeylanica#3	.	.	T	G	-	.	T	.	.	.	.	.	.	.	.	.	.	.	.	.	.	.	.	.	T	.	.	.	.	.	.	.	C	.	G	.	.	.	.	.	.	.	.	.	.	.	.	.	.
BA-012-1-P5_zeylanica#3	.	.	T	G	-	.	T	.	.	.	.	.	.	.	.	.	.	.	.	.	.	.	.	.	T	.	.	.	.	.	.	.	C	.	G	.	.	.	.	.	.	.	.	.	.	.	.	.	.
5.8	-	-	-	-	-	-	-	-	-	-	-	-	-	-	-	-	-	-	-	-	-	-	-	-	-	-	-	-	-	-	-	-	-	-	-	-	-	-	-	-	-	-	-	-	-	-	-	-	-
KR259535.1 P.auriculata	A	C	T	T	G	G	T	G	T	G	A	A	T	T	G	C	A	G	A	A	T	C	C	C	G	T	G	A	A	C	C	A	T	C	G	A	G	T	C	T	T	T	G	A	A	C	G	C	A
KR259536.1 P.auriculata	.	.	.	.	.	.	.	.	.	.	.	.	.	.	.	.	.	.	.	.	.	.	.	.	.	.	.	.	.	.	.	.	.	.	.	.	.	.	.	.	.	.	.	.	.	.	.	.	.
KR259537.1 P.auriculata	.	.	.	.	.	.	.	.	.	.	.	.	.	.	.	.	.	.	.	.	.	.	.	.	.	.	.	.	.	.	.	.	.	.	.	.	.	.	.	.	.	.	.	.	.	.	.	.	.
LC637755.1 P.auriculata	.	.	.	.	.	.	.	.	.	.	.	.	.	.	.	.	.	.	.	.	.	.	.	.	.	.	.	.	.	.	.	.	.	.	.	.	.	.	.	.	.	.	.	.	.	.	.	.	.
LC793466.1 P.auriculata	.	.	.	.	.	.	.	.	.	.	.	.	.	.	.	.	.	.	.	.	.	.	.	.	.	.	.	.	.	.	.	.	.	.	.	.	.	.	.	.	.	.	.	.	.	.	.	.	.
LC793467.1 P.auriculata	.	.	.	.	.	.	.	.	.	.	.	.	.	.	.	.	.	.	.	.	.	.	.	.	.	.	.	.	.	.	.	.	.	.	.	.	.	.	.	.	.	.	.	.	.	.	.	.	.
MH582665.1 P.auriculata	.	.	.	.	.	.	.	.	.	.	.	.	.	.	.	.	.	.	.	.	.	.	.	.	.	.	.	.	.	.	.	.	.	.	.	.	.	.	.	.	.	.	.	.	.	.	.	.	.
MK811427.1 P.auriculata	.	.	.	.	.	.	.	.	.	.	.	.	.	.	.	.	.	.	.	.	.	.	.	.	.	.	.	.	.	.	.	.	.	.	.	.	.	.	.	.	.	.	.	.	.	.	.	.	.
BA-007-1-P1_auriculata#1	.	.	.	.	.	.	.	.	.	.	.	.	.	.	.	.	.	.	.	.	.	.	.	.	.	.	.	.	.	.	.	.	.	.	.	.	.	.	.	.	.	.	.	.	.	.	.	.	.
BA-008-1-P5_auriculata#1	.	.	.	.	.	.	.	.	.	.	.	.	.	.	.	.	.	.	.	.	.	.	.	.	.	.	.	.	.	.	.	.	.	.	.	.	.	.	.	.	.	.	.	.	.	.	.	.	.
BA-015-1-P1_auriculata#2	.	.	.	.	.	.	.	.	.	.	.	.	.	.	.	.	.	.	.	.	.	.	.	.	.	.	.	.	.	.	.	.	.	.	.	.	.	.	.	.	.	.	.	.	.	.	.	.	.
BA-016-1-P5_auriculata#2	.	.	.	.	.	.	.	.	.	.	.	.	.	.	.	.	.	.	.	.	.	.	.	.	.	.	.	.	.	.	.	.	.	.	.	.	.	.	.	.	.	.	.	.	.	.	.	.	.
BA-017-1-P1_auriculata#3	.	.	.	.	.	.	.	.	.	.	.	.	.	.	.	.	.	.	.	.	.	.	.	.	.	.	.	.	.	.	.	.	.	.	.	.	.	.	.	.	.	.	.	.	.	.	.	.	.
BA-018-1-P5_auriculata#3	.	.	.	.	.	.	.	.	.	.	.	.	.	.	.	.	.	.	.	.	.	.	.	.	.	.	.	.	.	.	.	.	.	.	.	.	.	.	.	.	.	.	.	.	.	.	.	.	.
MH582666.1 P.indica	.	.	.	.	.	.	.	.	.	.	.	.	.	.	.	.	.	.	.	.	.	.	.	.	.	.	.	.	.	.	.	.	.	.	.	.	.	.	.	.	.	.	.	.	.	.	.	.	.
MK811429.1 P.indica	.	.	.	.	.	.	.	.	.	.	.	.	.	.	.	.	.	.	.	.	.	.	.	.	.	.	.	.	.	.	.	.	.	.	.	.	.	.	.	.	.	.	.	.	.	.	.	.	.
LC793468.1 P.indica	.	.	.	.	.	.	.	.	.	.	.	.	.	.	.	.	.	.	.	.	.	.	.	.	.	.	.	.	.	.	.	.	.	.	.	.	.	.	.	.	.	.	.	.	.	.	.	.	.
LC793469.1 P.indica	.	.	.	.	.	.	.	.	.	.	.	.	.	.	.	.	.	.	.	.	.	.	.	.	.	.	.	.	.	.	.	.	.	.	.	.	.	.	.	.	.	.	.	.	.	.	.	.	.
LC793470.1 P.indica	.	.	.	.	.	.	.	.	.	.	.	.	.	.	.	.	.	.	.	.	.	.	.	.	.	.	.	.	.	.	.	.	.	.	.	.	.	.	.	.	.	.	.	.	.	.	.	.	.
LC793471.1 P.indica	.	.	.	.	.	.	.	.	.	.	.	.	.	.	.	.	.	.	.	.	.	.	.	.	.	.	.	.	.	.	.	.	.	.	.	.	.	.	.	.	.	.	.	.	.	.	.	.	.
LC793472.1 P.indica	.	.	.	.	.	.	.	.	.	.	.	.	.	.	.	.	.	.	.	.	.	.	.	.	.	.	.	.	.	.	.	.	.	.	.	.	.	.	.	.	.	.	.	.	.	.	.	.	.
BA-001-1-P1_indica#1	.	.	.	.	.	.	.	.	.	.	.	.	.	.	.	.	.	.	.	.	.	.	.	.	.	.	.	.	.	.	.	.	.	.	.	.	.	.	.	.	.	.	.	.	.	.	.	.	.
BA-002-1-P5_indica#1	.	.	.	.	.	.	.	.	.	.	.	.	.	.	.	.	.	.	.	.	.	.	.	.	.	.	.	.	.	.	.	.	.	.	.	.	.	.	.	.	.	.	.	.	.	.	.	.	.
BA-003-1-P1_indica#2	.	.	.	.	.	.	.	.	.	.	.	.	.	.	.	.	.	.	.	.	.	.	.	.	.	.	.	.	.	.	.	.	.	.	.	.	.	.	.	.	.	.	.	.	.	.	.	.	.
BA-004-1-P5_indica#2	.	.	.	.	.	.	.	.	.	.	.	.	.	.	.	.	.	.	.	.	.	.	.	.	.	.	.	.	.	.	.	.	.	.	.	.	.	.	.	.	.	.	.	.	.	.	.	.	.
BA-005-1-P1_indica#3	.	.	.	.	.	.	.	.	.	.	.	.	.	.	.	.	.	.	.	.	.	.	.	.	.	.	.	.	.	.	.	.	.	.	.	.	.	.	.	.	.	.	.	.	.	.	.	.	.
BA-006-1-P5_indica#3	.	.	.	.	.	.	.	.	.	.	.	.	.	.	.	.	.	.	.	.	.	.	.	.	.	.	.	.	.	.	.	.	.	.	.	.	.	.	.	.	.	.	.	.	.	.	.	.	.
LC435406.1 P.zeylanica	-	-	-	-	-	-	-	-	-	-	-	-	-	.	.	.	.	.	.	.	.	.	.	.	.	.	.	.	.	.	.	.	.	.	.	.	.	.	.	.	.	.	.	.	.	.	.	.	.
LC637757.1 P.zeylanica	.	.	.	.	.	.	.	.	.	.	.	.	.	.	.	.	.	.	.	.	.	.	.	.	.	.	.	.	.	.	.	.	.	.	.	.	.	.	.	.	.	.	.	.	.	.	.	.	.
LC793473.1 P.zeylanica	.	.	.	.	.	.	.	.	.	.	.	.	.	.	.	.	.	.	.	.	.	.	.	.	.	.	.	.	.	.	.	.	.	.	.	.	.	.	.	.	.	.	.	.	.	.	.	.	.
LC793474.1 P.zeylanica	.	.	.	.	.	.	.	.	.	.	.	.	.	.	.	.	.	.	.	.	.	.	.	.	.	.	.	.	.	.	.	.	.	.	.	.	.	.	.	.	.	.	.	.	.	.	.	.	.
LC793475.1 P.zeylanica	.	.	.	.	.	.	.	.	.	.	.	.	.	.	.	.	.	.	.	.	.	.	.	.	.	.	.	.	.	.	.	.	.	.	.	.	.	.	.	.	.	.	.	.	.	.	.	.	.
LC793476.1 P.zeylanica	.	.	.	.	.	.	.	.	.	.	.	.	.	.	.	.	.	.	.	.	.	.	.	.	.	.	.	.	.	.	.	.	.	.	.	.	.	.	.	.	.	.	.	.	.	.	.	.	.
LC793477.1 P.zeylanica	.	.	.	.	.	.	.	.	.	.	.	.	.	.	.	.	.	.	.	.	.	.	.	.	.	.	.	.	.	.	.	.	.	.	.	.	.	.	.	.	.	.	.	.	.	.	.	.	.
LC793478.1 P.zeylanica	.	.	.	.	.	.	.	.	.	.	.	.	.	.	.	.	.	.	.	.	.	.	.	.	.	.	.	.	.	.	.	.	.	.	.	.	.	.	.	.	.	.	.	.	.	.	.	.	.
MH582664.1 P.zeylanica	.	.	.	.	.	.	.	.	.	.	.	.	.	.	.	.	.	.	.	.	.	.	.	.	.	.	.	.	.	.	.	.	.	.	.	.	.	.	.	.	.	.	.	.	.	.	.	.	.
OQ412388.1 P.zeylanica	-	-	-	-	-	-	-	-	-	-	-	-	-	-	-	-	-	-	-	-	-	-	-	-	-	.	.	.	.	.	.	.	.	.	.	.	.	.	.	.	.	.	.	.	.	.	.	.	.
BA-013-1-P1_zeylanica#1	.	.	.	.	.	.	.	.	.	.	.	.	.	.	.	.	.	.	.	.	.	.	.	.	.	.	.	.	.	.	.	.	.	.	.	.	.	.	.	.	.	.	.	.	.	.	.	.	.
BA-014-1-P5_zeylanica#1	.	.	.	.	.	.	.	.	.	.	.	.	.	.	.	.	.	.	.	.	.	.	.	.	.	.	.	.	.	.	.	.	.	.	.	.	.	.	.	.	.	.	.	.	.	.	.	.	.
BA-009-1-P1_zeylanica#2	.	.	.	.	.	.	.	.	.	.	.	.	.	.	.	.	.	.	.	.	.	.	.	.	.	.	.	.	.	.	.	.	.	.	.	.	.	.	.	.	.	.	.	.	.	.	.	.	.
BA-010-1-P5_zeylanica#2	.	.	.	.	.	.	.	.	.	.	.	.	.	.	.	.	.	.	.	.	.	.	.	.	.	.	.	.	.	.	.	.	.	.	.	.	.	.	.	.	.	.	.	.	.	.	.	.	.
BA-011-1-P1_zeylanica#3	.	.	.	.	.	.	.	.	.	.	.	.	.	.	.	.	.	.	.	.	.	.	.	.	.	.	.	.	.	.	.	.	.	.	.	.	.	.	.	.	.	.	.	.	.	.	.	.	.
BA-012-1-P5_zeylanica#3	.	.	.	.	.	.	.	.	.	.	.	.	.	.	.	.	.	.	.	.	.	.	.	.	.	.	.	.	.	.	.	.	.	.	.	.	.	.	.	.	.	.	.	.	.	.	.	.	.
5.8	.	.	.	.	.	.	.	.	.	.	.	.	.	.	.	.	.	A	.	.	.	.	.	.	.	.	.	.	.	.	.	.	.	.	.	.	.	.	.	.	.	.	.	.	.	.	.	.	.
KR259535.1 P.auriculata	C	A	T	C	G	C	G	T	C	G	C	C	A	C	C	C	C	A	C	C	C	A	C	C	C	T	A	A	C	C	C	G	G	T	G	G	A	C	C	G	A	G	G	G	G	G	C	G	C
KR259536.1 P.auriculata	.	.	.	.	.	.	.	.	.	.	.	.	.	.	.	.	.	.	.	.	.	.	.	.	.	.	.	.	.	.	.	.	.	.	.	.	.	.	.	.	.	.	.	.	.	.	.	.	.
KR259537.1 P.auriculata	.	.	.	.	.	.	.	.	.	.	.	.	.	.	.	.	.	.	.	.	.	.	.	.	.	.	.	.	.	.	.	.	.	.	.	.	G	G	.	.	.	.	.	.	.	.	.	.	.
LC637755.1 P.auriculata	.	.	.	.	.	.	.	.	.	.	.	.	.	.	.	.	.	.	.	.	.	.	.	.	.	.	.	.	.	.	.	.	.	.	.	.	R	S	.	.	.	.	.	.	.	.	.	.	.
LC793466.1 P.auriculata	.	.	.	.	.	.	.	.	.	.	.	.	.	.	.	.	.	.	.	.	.	.	.	.	.	.	.	.	.	.	.	.	.	.	.	.	R	S	.	.	.	.	.	.	.	.	.	.	.
LC793467.1 P.auriculata	.	.	.	.	.	.	.	.	.	.	.	.	.	.	.	.	.	.	.	.	.	.	.	.	.	.	.	.	.	.	.	.	.	.	.	.	R	S	.	.	.	.	.	.	.	.	.	.	.
MH582665.1 P.auriculata	.	.	.	.	.	.	.	.	.	.	.	.	.	.	.	.	.	.	.	.	.	.	.	.	.	.	.	.	.	.	.	.	.	.	.	.	R	S	.	.	.	.	.	.	.	.	.	.	.
MK811427.1 P.auriculata	.	.	.	.	.	.	.	.	.	.	.	.	.	.	.	.	.	.	.	.	.	.	.	.	.	.	.	.	.	.	.	.	.	.	.	.	R	.	.	.	.	.	.	.	.	.	.	.	.
BA-007-1-P1_auriculata#1	.	.	.	.	.	.	.	.	.	.	.	.	.	.	.	.	.	.	.	.	.	.	.	.	.	.	.	.	.	.	.	.	.	.	.	.	.	.	.	.	.	.	.	.	.	.	.	.	.
BA-008-1-P5_auriculata#1	.	.	.	.	.	.	.	.	.	.	.	.	.	.	.	.	.	.	.	.	.	.	.	.	.	.	.	.	.	.	.	.	.	.	.	.	G	.	.	.	.	.	.	.	.	.	.	.	.
BA-015-1-P1_auriculata#2	.	.	.	.	.	.	.	.	.	.	.	.	.	.	.	.	.	.	.	.	.	.	.	.	.	.	.	.	.	.	.	.	.	.	.	.	.	G	.	.	.	.	.	.	.	.	.	.	.
BA-016-1-P5_auriculata#2	.	.	.	.	.	.	.	.	.	.	.	.	.	.	.	.	.	.	.	.	.	.	.	.	.	.	.	.	.	.	.	.	.	.	.	.	G	G	.	.	.	.	.	.	.	.	.	.	.
BA-017-1-P1_auriculata#3	.	.	.	.	.	.	.	.	.	.	.	.	.	.	.	.	.	.	.	.	.	.	.	.	.	.	.	.	.	.	.	.	.	.	.	.	.	.	.	.	.	.	.	.	.	.	.	.	.
BA-018-1-P5_auriculata#3	.	.	.	.	.	.	.	.	.	.	.	.	.	.	.	.	.	.	.	.	.	.	.	.	.	.	.	.	.	.	.	.	.	.	.	.	.	.	.	.	.	.	.	.	.	.	.	.	.
MH582666.1 P.indica	.	.	.	.	.	.	.	.	.	.	.	.	.	.	.	.	.	.	G	.	.	.	.	.	.	.	.	.	A	.	.	.	.	.	.	.	T	.	.	.	C	.	.	.	.	.	.	.	T
MK811429.1 P.indica	.	.	.	.	.	.	.	.	.	.	.	.	.	.	.	.	.	.	G	.	.	.	.	.	.	.	.	.	A	.	.	.	.	.	.	.	T	.	.	.	C	.	.	.	.	.	.	.	T
LC793468.1 P.indica	.	.	.	.	.	.	.	.	.	.	.	.	.	.	.	.	.	.	G	.	.	.	.	.	.	.	.	.	A	.	.	.	.	.	.	.	T	.	.	.	C	.	.	.	.	.	.	.	T
LC793469.1 P.indica	.	.	.	.	.	.	.	.	.	.	.	.	.	.	.	.	.	.	G	.	.	.	.	.	.	.	.	.	A	.	.	.	.	.	.	.	T	.	.	.	C	.	.	.	.	.	.	.	T
LC793470.1 P.indica	.	.	.	.	.	.	.	.	.	.	.	.	.	.	.	.	.	.	G	.	.	.	.	.	.	.	.	.	A	.	.	.	.	.	.	.	T	.	.	.	C	.	.	.	.	.	.	.	T
LC793471.1 P.indica	.	.	.	.	.	.	.	.	.	.	.	.	.	.	.	.	.	.	G	.	.	.	.	.	.	.	.	.	A	.	.	.	.	.	.	.	T	.	.	.	C	.	.	.	.	.	.	.	T
LC793472.1 P.indica	.	.	.	.	.	.	.	.	.	.	.	.	.	.	.	.	.	.	G	.	.	.	.	.	.	.	.	.	A	.	.	.	.	.	.	.	T	.	.	.	C	.	.	.	.	.	.	.	T
BA-001-1-P1_indica#1	.	.	.	.	.	.	.	.	.	.	.	.	.	.	.	.	.	.	G	.	.	.	.	.	.	.	.	.	A	.	.	.	.	.	.	.	T	.	.	.	C	.	.	.	.	.	.	.	T
BA-002-1-P5_indica#1	.	.	.	.	.	.	.	.	.	.	.	.	.	.	.	.	.	.	G	.	.	.	.	.	.	.	.	.	A	.	.	.	.	.	.	.	T	.	.	.	C	.	.	.	.	.	.	.	T
BA-003-1-P1_indica#2	.	.	.	.	.	.	.	.	.	.	.	.	.	.	.	.	.	.	G	.	.	.	.	.	.	.	.	.	A	.	.	.	.	.	.	.	T	.	.	.	C	.	.	.	.	.	.	.	T
BA-004-1-P5_indica#2	.	.	.	.	.	.	.	.	.	.	.	.	.	.	.	.	.	.	G	.	.	.	.	.	.	.	.	.	A	.	.	.	.	.	.	.	T	.	.	.	C	.	.	.	.	.	.	.	T
BA-005-1-P1_indica#3	.	.	.	.	.	.	.	.	.	.	.	.	.	.	.	.	.	.	G	.	.	.	.	.	.	.	.	.	A	.	.	.	.	.	.	.	T	.	.	.	C	.	.	.	.	.	.	.	T
BA-006-1-P5_indica#3	.	.	.	.	.	.	.	.	.	.	.	.	.	.	.	.	.	.	G	.	.	.	.	.	.	.	.	.	A	.	.	.	.	.	.	.	T	.	.	.	C	.	.	.	.	.	.	.	T
LC435406.1 P.zeylanica	.	.	.	.	.	.	T	.	.	.	.	.	.	.	.	.	.	.	G	.	.	.	.	.	.	.	.	.	.	.	.	.	.	.	.	.	.	T	.	.	.	.	.	.	.	.	.	.	T
LC637757.1 P.zeylanica	.	.	.	.	.	.	T	.	.	.	.	.	.	.	.	.	.	.	G	.	.	.	.	.	.	.	.	.	.	.	.	.	.	.	.	.	.	T	.	.	.	.	.	.	.	.	.	.	T
LC793473.1 P.zeylanica	.	.	.	.	.	.	T	.	.	.	.	.	.	.	.	.	.	.	G	.	.	.	.	.	.	.	.	.	.	.	.	.	.	.	.	.	.	T	.	.	.	.	.	.	.	.	.	.	T
LC793474.1 P.zeylanica	.	.	.	.	.	.	T	.	.	.	.	.	.	.	.	.	.	.	G	.	.	.	.	.	.	.	.	.	.	.	.	.	.	.	.	.	.	T	.	.	.	.	.	.	.	.	.	.	T
LC793475.1 P.zeylanica	.	.	.	.	.	.	T	.	.	.	.	.	.	.	.	.	.	.	G	.	.	.	.	.	.	.	.	.	.	.	.	.	.	.	.	.	.	T	.	.	.	.	.	.	.	.	.	.	T
LC793476.1 P.zeylanica	.	.	.	.	.	.	T	.	.	.	.	.	.	.	.	.	.	.	G	.	.	.	.	.	.	.	.	.	.	.	.	.	.	.	.	.	.	T	.	.	.	.	.	.	.	.	.	.	T
LC793477.1 P.zeylanica	.	.	.	.	.	.	T	.	.	.	.	.	.	.	.	.	.	.	G	.	.	.	.	.	.	.	.	.	.	.	.	.	.	.	.	.	.	T	.	.	.	.	.	.	.	.	.	.	T
LC793478.1 P.zeylanica	.	.	.	.	.	.	T	.	.	.	.	.	.	.	.	.	.	.	G	.	.	.	.	.	.	.	.	.	.	.	.	.	.	.	.	.	.	T	.	.	.	.	.	.	.	.	.	.	T
MH582664.1 P.zeylanica	.	.	.	.	.	.	T	.	.	.	.	.	.	.	.	.	.	.	G	.	.	.	.	.	.	.	.	.	.	.	.	.	.	.	.	.	.	T	.	.	.	.	.	.	.	.	.	.	G
OQ412388.1 P.zeylanica	.	.	.	.	.	.	T	.	.	.	.	.	.	.	.	.	.	.	G	.	.	.	.	.	.	.	.	.	.	.	.	.	.	.	.	.	.	T	M	.	.	.	.	.	.	.	.	.	T
BA-013-1-P1_zeylanica#1	.	.	.	.	.	.	T	.	.	.	.	.	.	.	.	.	.	.	G	.	.	.	.	.	.	.	.	.	.	.	.	.	.	.	.	.	.	T	.	.	.	.	.	.	.	.	.	.	T
BA-014-1-P5_zeylanica#1	.	.	.	.	.	.	T	.	.	.	.	.	.	.	.	.	.	.	G	.	.	.	.	.	.	.	.	.	.	.	.	.	.	.	.	.	.	T	.	.	.	.	.	.	.	.	.	.	T
BA-009-1-P1_zeylanica#2	.	.	.	.	.	.	T	.	.	.	.	.	.	.	.	.	.	.	G	.	.	.	.	.	.	.	.	.	.	.	.	.	.	.	.	.	.	T	.	.	.	.	.	.	.	.	.	.	T
BA-010-1-P5_zeylanica#2	.	.	.	.	.	.	T	.	.	.	.	.	.	.	.	.	.	.	G	.	.	.	.	.	.	.	.	.	.	.	.	.	.	.	.	.	.	T	.	.	.	.	.	.	.	.	.	.	T
BA-011-1-P1_zeylanica#3	.	.	.	.	.	.	T	.	.	.	.	.	.	.	.	.	.	.	G	.	.	.	.	.	.	.	.	.	.	.	.	.	.	.	.	.	.	T	.	.	.	.	.	.	.	.	.	.	T
BA-012-1-P5_zeylanica#3	.	.	.	.	.	.	T	.	.	.	.	.	.	.	.	.	.	.	G	.	.	.	.	.	.	.	.	.	.	.	.	.	.	.	.	.	.	T	.	.	.	.	.	.	.	.	.	.	T
5.8	.	.	.	.	.	.	T	.	.	.	.	.	.	.	.	.	.	.	G	A	.	.	.	.	.	.	.	.	.	.	.	.	.	.	.	.	.	T	.	.	.	.	.	.	.	.	-	-	-
KR259535.1 P.auriculata	T	G	C	G	G	C	A	T	C	G	A	G	C	G	C	C	G	C	G	G	C	A	A	T	C	-	G	G	T	G	G	C	T	T	T	T	A	A	A	G	G	C	C	G	T	G	A	G	G
KR259536.1 P.auriculata	.	.	.	.	.	.	.	.	.	.	.	.	.	.	.	.	.	.	.	.	.	.	.	.	.	-	.	.	.	.	.	.	.	.	.	.	.	.	.	.	.	.	.	.	.	.	.	.	.
KR259537.1 P.auriculata	.	.	.	.	.	.	.	.	.	.	.	.	.	.	.	.	.	.	.	.	.	.	.	.	.	-	.	.	.	.	.	.	.	.	.	.	.	.	.	.	.	.	.	.	.	.	.	.	.
LC637755.1 P.auriculata	.	.	.	.	.	.	.	.	.	.	.	.	.	.	.	.	.	.	.	.	.	.	.	.	.	-	.	.	.	.	.	.	.	.	.	.	.	.	.	.	.	.	.	.	.	.	.	.	.
LC793466.1 P.auriculata	.	.	.	.	.	.	.	.	.	.	.	.	.	.	.	.	.	.	.	.	.	.	.	.	.	-	.	.	.	.	.	.	.	.	.	.	.	.	.	.	.	.	.	.	.	.	.	.	.
LC793467.1 P.auriculata	.	.	.	.	.	.	.	.	.	.	.	.	.	.	.	.	.	.	.	.	.	.	.	.	.	-	.	.	.	.	.	.	.	.	.	.	.	.	.	.	.	.	.	.	.	.	.	.	.
MH582665.1 P.auriculata	.	.	.	.	.	.	.	.	.	.	.	.	.	.	.	.	.	.	.	.	.	.	.	.	.	-	.	.	.	.	.	.	.	.	.	.	.	.	.	.	.	.	.	.	.	.	.	.	.
MK811427.1 P.auriculata	.	.	.	.	.	.	.	.	.	.	.	.	.	.	.	.	.	.	.	.	.	.	.	.	.	-	.	.	.	.	.	.	.	.	.	.	.	.	.	.	.	.	.	.	.	.	.	.	.
BA-007-1-P1_auriculata#1	.	.	.	.	.	.	.	.	.	.	.	.	.	.	.	.	.	.	.	.	.	.	.	.	.	-	.	.	.	.	.	.	.	.	.	.	.	.	.	.	.	.	.	.	.	.	.	.	.
BA-008-1-P5_auriculata#1	.	.	.	.	.	.	.	.	.	.	.	.	.	.	.	.	.	.	.	.	.	.	.	.	.	-	.	.	.	.	.	.	.	.	.	.	.	.	.	.	.	.	.	.	.	.	.	.	.
BA-015-1-P1_auriculata#2	.	.	.	.	.	.	.	.	.	.	.	.	.	.	.	.	.	.	.	.	.	.	.	.	.	-	.	.	.	.	.	.	.	.	.	.	.	.	.	.	.	.	.	.	.	.	.	.	.
BA-016-1-P5_auriculata#2	.	.	.	.	.	.	.	.	.	.	.	.	.	.	.	.	.	.	.	.	.	.	.	.	.	-	.	.	.	.	.	.	.	.	.	.	.	.	.	.	.	.	.	.	.	.	.	.	.
BA-017-1-P1_auriculata#3	.	.	.	.	.	.	.	.	.	.	.	.	.	.	.	.	.	.	.	.	.	.	.	.	.	-	.	.	.	.	.	.	.	.	.	.	.	.	.	.	.	.	.	.	.	.	.	.	.
BA-018-1-P5_auriculata#3	.	.	.	.	.	.	.	.	.	.	.	.	.	.	.	.	.	.	.	.	.	.	.	.	.	-	.	.	.	.	.	.	.	.	.	.	.	.	.	.	.	.	.	.	.	.	.	.	.
MH582666.1 P.indica	.	.	.	.	.	.	.	G	.	.	.	.	.	.	.	.	.	.	.	.	.	.	.	.	T	G	.	.	.	.	.	T	.	.	A	.	.	.	T	.	.	.	T	-	-	-	-	-	-
MK811429.1 P.indica	.	.	.	.	.	.	.	G	.	.	.	.	.	.	.	.	.	.	.	.	.	.	.	.	T	G	.	.	.	.	.	T	.	.	A	.	.	.	T	.	.	.	T	-	-	-	-	-	-
LC793468.1 P.indica	.	.	.	.	.	.	.	G	.	.	.	.	.	.	.	.	.	.	.	.	.	.	.	.	T	G	.	.	.	.	.	T	.	.	A	.	.	.	T	.	.	.	T	-	-	-	-	-	-
LC793469.1 P.indica	.	.	.	.	.	.	.	G	.	.	.	.	.	.	.	.	.	.	.	.	.	.	.	.	T	G	.	.	.	.	.	T	.	.	A	.	.	.	T	.	.	.	T	-	-	-	-	-	-
LC793470.1 P.indica	.	.	.	.	.	.	.	G	.	.	.	.	.	.	.	.	.	.	.	.	.	.	.	.	T	G	.	.	.	.	.	T	.	.	A	.	.	.	T	.	.	.	T	-	-	-	-	-	-
LC793471.1 P.indica	.	.	.	.	.	.	.	G	.	.	.	.	.	.	.	.	.	.	.	.	.	.	.	.	T	G	.	.	.	.	.	T	.	.	A	.	.	.	T	.	.	.	T	-	-	-	-	-	-
LC793472.1 P.indica	.	.	.	.	.	.	.	G	.	.	.	.	.	.	.	.	.	.	.	.	.	.	.	.	T	G	.	.	.	.	.	T	.	.	A	.	.	.	T	.	.	.	T	-	-	-	-	-	-
BA-001-1-P1_indica#1	.	.	.	.	.	.	.	G	.	.	.	.	.	.	.	.	.	.	.	.	.	.	.	.	T	G	.	.	.	.	.	T	.	.	A	.	.	.	T	.	.	.	T	-	-	-	-	-	-
BA-002-1-P5_indica#1	.	.	.	.	.	.	.	G	.	.	.	.	.	.	.	.	.	.	.	.	.	.	.	.	T	G	.	.	.	.	.	T	.	.	A	.	.	.	T	.	.	.	T	-	-	-	-	-	-
BA-003-1-P1_indica#2	.	.	.	.	.	.	.	G	.	.	.	.	.	.	.	.	.	.	.	.	.	.	.	.	T	G	.	.	.	.	.	T	.	.	A	.	.	.	T	.	.	.	T	-	-	-	-	-	-
BA-004-1-P5_indica#2	.	.	.	.	.	.	.	G	.	.	.	.	.	.	.	.	.	.	.	.	.	.	.	.	T	G	.	.	.	.	.	T	.	.	A	.	.	.	T	.	.	.	T	-	-	-	-	-	-
BA-005-1-P1_indica#3	.	.	.	.	.	.	.	G	.	.	.	.	.	.	.	.	.	.	.	.	.	.	.	.	T	G	.	.	.	.	.	T	.	.	A	.	.	.	T	.	.	.	T	-	-	-	-	-	-
BA-006-1-P5_indica#3	.	.	.	.	.	.	.	G	.	.	.	.	.	.	.	.	.	.	.	.	.	.	.	.	T	G	.	.	.	.	.	T	.	.	A	.	.	.	T	.	.	.	T	-	-	-	-	-	-
LC435406.1 P.zeylanica	.	.	.	.	.	.	.	G	.	.	.	.	.	.	.	.	.	.	.	.	.	.	.	.	T	-	.	.	.	.	.	T	.	.	.	.	.	.	C	.	.	.	.	.	.	.	G	.	.
LC637757.1 P.zeylanica	.	.	.	.	.	.	.	G	.	.	.	.	.	.	.	.	.	.	.	.	.	.	.	.	T	-	.	.	.	.	.	T	.	.	.	.	.	.	C	.	.	.	.	.	.	.	.	.	.
LC793473.1 P.zeylanica	.	.	.	.	.	.	.	G	.	.	.	.	.	.	.	.	.	.	.	.	.	.	.	.	T	-	.	.	.	.	.	T	.	.	.	.	.	.	C	.	.	.	.	.	.	.	.	.	.
LC793474.1 P.zeylanica	.	.	.	.	.	.	.	G	.	.	.	.	.	.	.	.	.	.	.	.	.	.	.	.	T	-	.	.	.	.	.	T	.	.	.	.	.	.	C	.	.	.	.	.	.	.	.	.	.
LC793475.1 P.zeylanica	.	.	.	.	.	.	.	G	.	.	.	.	.	.	.	.	.	.	.	.	.	.	.	.	T	-	.	.	.	.	.	T	.	.	.	.	.	.	C	.	.	.	.	.	.	.	.	.	.
LC793476.1 P.zeylanica	.	.	.	.	.	.	.	G	.	.	.	.	.	.	.	.	.	.	.	.	.	.	.	.	T	-	.	.	.	.	.	T	.	.	.	.	.	.	C	.	.	.	.	.	.	.	.	.	.
LC793477.1 P.zeylanica	.	.	.	.	.	.	.	G	.	.	.	.	.	.	.	.	.	.	.	.	.	.	.	.	T	-	.	.	.	.	.	T	.	.	.	.	.	.	C	.	.	.	.	.	.	.	.	.	.
LC793478.1 P.zeylanica	.	.	.	.	.	.	.	G	.	.	.	.	.	.	.	.	.	.	.	.	.	.	.	.	T	-	.	.	.	.	.	T	.	.	.	.	.	.	C	.	.	.	.	.	.	.	.	.	.
MH582664.1 P.zeylanica	.	.	.	.	.	.	.	G	.	.	.	.	.	.	.	.	.	.	A	.	.	.	.	.	T	-	.	.	.	T	.	T	.	.	.	.	.	.	C	.	.	.	.	.	.	.	.	.	.
OQ412388.1 P.zeylanica	.	.	.	.	.	.	.	G	.	.	.	K	.	.	.	.	.	.	.	.	.	.	.	.	T	-	.	.	.	.	.	T	.	.	.	.	.	.	C	.	.	.	.	.	Y	.	.	.	.
BA-013-1-P1_zeylanica#1	.	.	.	.	.	.	.	G	.	.	.	.	.	.	.	.	.	.	.	.	.	.	.	.	T	-	.	.	.	.	.	T	.	.	.	.	.	.	C	.	.	.	.	.	.	.	G	.	.
BA-014-1-P5_zeylanica#1	.	.	.	.	.	.	.	G	.	.	.	.	.	.	.	.	.	.	.	.	.	.	.	.	T	-	.	.	.	.	.	T	.	.	.	.	.	.	C	.	.	.	.	.	.	.	G	.	.
BA-009-1-P1_zeylanica#2	.	.	.	.	.	.	.	G	.	.	.	.	.	.	.	.	.	.	.	.	.	.	.	.	T	-	.	.	.	.	.	T	.	.	.	.	.	.	C	.	.	.	.	.	.	.	G	.	.
BA-010-1-P5_zeylanica#2	.	.	.	.	.	.	.	G	.	.	.	.	.	.	.	.	.	.	.	.	.	.	.	.	T	-	.	.	.	.	.	T	.	.	.	.	.	.	C	.	.	.	.	.	.	.	G	.	.
BA-011-1-P1_zeylanica#3	.	.	.	.	.	.	.	G	.	.	.	.	.	.	.	.	.	.	.	.	.	.	.	.	T	-	.	.	.	.	.	T	.	.	.	.	.	.	C	.	.	.	.	.	.	.	G	.	.
BA-012-1-P5_zeylanica#3	.	.	.	.	.	.	.	G	.	.	.	.	.	.	.	.	.	.	.	.	.	.	.	.	T	-	.	.	.	.	.	T	.	.	.	.	.	.	C	.	.	.	.	.	.	.	G	.	.
5.8	-	-	-	-	-	-	-	-	-	-	-	-	-	-	-	-	-	-	-	-	-	-	-	-	-	-	-	-	-	-	-	-	-	-	-	-	-	-	-	-	-	-	-	-	-	-	-	-	-
	592	593	594	595	596	597	598	599	600	601	602	603	604	605	606	607	608	609	610	611	612	613	614	615	616	617	618	619	620	621	622	623	624	625	626	627	628	629	630	631	632	633	634	635	636	637	638	639	640
KR259535.1 P.auriculata	A	C	C	-	-	-	-	-	-	-	-	-	-	-	-	-	C	A	A	A	C	G	A	T	C	C	A	-	-	-	-	C	C	C	A	T	G	C	G	A	C	C	C	C	A	G	G	T	C
KR259536.1 P.auriculata	.	.	.	-	-	-	-	-	-	-	-	-	-	-	-	-	.	.	.	.	.	.	.	.	.	.	.	-	-	-	-	C	.	.	.	.	.	.	.	.	.	.	.	.	.	.	.	.	.
KR259537.1 P.auriculata	.	.	.	-	-	-	-	-	-	-	-	-	-	-	-	-	.	.	.	.	.	.	.	.	.	.	.	-	-	-	-	C	.	.	.	.	.	.	.	.	.	.	.	.	.	.	.	.	A
LC637755.1 P.auriculata	.	.	.	-	-	-	-	-	-	-	-	-	-	-	-	-	.	.	.	.	.	.	.	.	.	.	.	-	-	-	-	C	.	.	.	.	.	.	.	.	.	.	.	.	.	.	.	.	.
LC793466.1 P.auriculata	.	.	.	-	-	-	-	-	-	-	-	-	-	-	-	-	.	.	.	.	.	.	.	.	.	.	.	-	-	-	-	C	.	.	.	.	.	.	.	.	.	.	.	.	.	.	.	.	.
LC793467.1 P.auriculata	.	.	.	-	-	-	-	-	-	-	-	-	-	-	-	-	.	.	.	.	.	.	.	.	.	.	.	-	-	-	-	C	.	.	.	.	.	.	.	.	.	.	.	.	.	.	.	.	.
MH582665.1 P.auriculata	.	.	.	-	-	-	-	-	-	-	-	-	-	-	-	-	.	.	.	.	M	.	.	.	.	.	.	-	-	-	-	C	.	.	.	.	.	.	.	.	.	.	.	.	.	.	.	.	.
MK811427.1 P.auriculata	.	.	.	-	-	-	-	-	-	-	-	-	-	-	-	-	.	.	.	.	.	.	.	.	.	.	.	-	-	-	-	C	.	.	.	.	.	.	.	.	.	.	.	.	.	.	.	.	.
BA-007-1-P1_auriculata#1	.	.	.	-	-	-	-	-	-	-	-	-	-	-	-	-	.	.	.	.	.	.	.	.	.	.	.	-	-	-	-	C	.	.	.	.	.	.	.	.	.	.	.	.	.	.	.	.	.
BA-008-1-P5_auriculata#1	.	.	.	-	-	-	-	-	-	-	-	-	-	-	-	-	.	.	.	.	.	.	.	.	.	.	.	-	-	-	-	C	.	.	.	.	.	.	.	.	-	-	-	-	-	-	-	-	-
BA-015-1-P1_auriculata#2	.	.	.	-	-	-	-	-	-	-	-	-	-	-	-	-	.	.	.	.	.	.	.	.	.	.	.	-	-	-	-	C	.	.	.	.	.	.	.	.	.	.	.	.	.	.	.	.	.
BA-016-1-P5_auriculata#2	.	.	.	-	-	-	-	-	-	-	-	-	-	-	-	-	.	.	.	.	.	.	.	.	.	.	.	-	-	-	-	C	.	.	.	.	.	.	.	.	.	.	.	-	-	-	-	-	-
BA-017-1-P1_auriculata#3	.	.	.	-	-	-	-	-	-	-	-	-	-	-	-	-	.	.	.	.	.	.	.	.	.	.	.	-	-	-	-	C	.	.	.	.	.	.	.	.	.	.	.	.	.	.	.	.	.
BA-018-1-P5_auriculata#3	.	.	.	-	-	-	-	-	-	-	-	-	-	-	-	-	.	.	.	.	.	.	.	.	.	.	.	-	-	-	-	C	.	.	.	.	.	.	.	.	.	.	.	.	-	-	-	-	-
MH582666.1 P.indica	.	.	.	-	-	-	-	-	-	-	-	-	-	-	-	-	.	.	.	.	.	.	.	.	.	.	.	-	-	-	-	-	.	.	.	.	.	.	.	.	.	.	.	.	.	.	.	.	.
MK811429.1 P.indica	.	.	.	-	-	-	-	-	-	-	-	-	-	-	-	-	.	.	.	.	.	.	.	.	.	.	.	-	-	-	-	-	.	.	.	.	.	.	.	.	.	.	.	.	.	.	.	.	.
LC793468.1 P.indica	.	.	.	-	-	-	-	-	-	-	-	-	-	-	-	-	.	.	.	.	.	.	.	.	.	.	.	-	-	-	-	-	.	.	.	.	.	.	.	.	.	.	.	.	.	.	.	.	.
LC793469.1 P.indica	.	.	.	-	-	-	-	-	-	-	-	-	-	-	-	-	.	.	.	.	.	.	.	.	.	.	.	-	-	-	-	-	.	.	.	.	.	.	.	.	.	.	.	.	.	.	.	.	.
LC793470.1 P.indica	.	.	.	-	-	-	-	-	-	-	-	-	-	-	-	-	.	.	.	.	.	.	.	.	.	.	.	-	-	-	-	-	.	.	.	.	.	.	.	.	.	.	.	.	.	.	.	.	.
LC793471.1 P.indica	.	.	.	-	-	-	-	-	-	-	-	-	-	-	-	-	.	.	.	.	.	.	.	.	.	.	.	-	-	-	-	-	.	.	.	.	.	.	.	.	.	.	.	.	.	.	.	.	.
LC793472.1 P.indica	.	.	.	-	-	-	-	-	-	-	-	-	-	-	-	-	.	.	.	.	.	.	.	.	.	.	.	-	-	-	-	-	.	.	.	.	.	.	.	.	.	.	.	.	.	.	.	.	.
BA-001-1-P1_indica#1	.	.	.	-	-	-	-	-	-	-	-	-	-	-	-	-	.	.	.	.	.	.	.	.	.	.	.	-	-	-	-	-	.	.	.	.	.	.	.	.	.	.	.	.	.	.	.	.	.
BA-002-1-P5_indica#1	.	.	.	-	-	-	-	-	-	-	-	-	-	-	-	-	.	.	.	.	.	.	.	.	.	.	.	-	-	-	-	-	.	.	.	.	.	.	.	.	-	-	-	-	-	-	-	-	-
BA-003-1-P1_indica#2	-	-	-	-	-	-	-	-	-	-	-	-	-	-	-	-	-	-	-	-	-	-	-	-	-	-	-	-	-	-	-	-	-	-	-	-	-	-	-	-	-	-	-	-	-	-	-	-	-
BA-004-1-P5_indica#2	.	.	.	-	-	-	-	-	-	-	-	-	-	-	-	-	.	.	.	.	.	.	.	.	.	.	.	-	-	-	-	-	.	.	.	.	.	.	.	.	-	-	-	-	-	-	-	-	-
BA-005-1-P1_indica#3	.	.	.	-	-	-	-	-	-	-	-	-	-	-	-	-	.	.	.	.	.	.	.	.	.	.	.	-	-	-	-	-	.	.	.	.	.	.	.	.	.	.	.	.	.	.	.	.	.
BA-006-1-P5_indica#3	.	.	.	-	-	-	-	-	-	-	-	-	-	-	-	-	.	.	.	.	.	.	.	.	.	.	.	-	-	-	-	-	.	.	.	.	.	.	.	.	-	-	-	-	-	-	-	-	-
LC435406.1 P.zeylanica	.	.	.	C	T	A	T	G	G	A	T	G	G	C	T	T	.	G	.	.	.	.	.	.	.	.	.	C	C	C	A	C	.	.	.	.	.	.	.	.	.	.	.	.	.	.	.	.	.
LC637757.1 P.zeylanica	.	.	.	C	T	A	T	G	G	A	T	G	G	C	T	T	.	G	.	.	.	.	.	.	.	.	.	C	C	C	A	C	.	.	.	.	.	.	.	.	.	.	.	.	.	.	.	.	.
LC793473.1 P.zeylanica	.	.	.	C	T	A	T	G	G	A	T	G	G	C	T	T	.	G	.	.	.	.	.	.	.	.	.	C	C	C	A	C	.	.	.	.	.	.	.	.	.	.	.	.	.	.	.	.	.
LC793474.1 P.zeylanica	.	.	.	C	T	A	T	G	G	A	T	G	G	C	T	T	.	G	.	.	.	.	.	.	.	.	.	C	C	C	A	C	.	.	.	.	.	.	.	.	.	.	.	.	.	.	.	.	.
LC793475.1 P.zeylanica	.	.	.	C	T	A	T	G	G	A	T	G	G	C	T	T	.	G	.	.	.	.	.	.	.	.	.	C	C	C	A	C	.	.	.	.	.	.	.	.	.	.	.	.	.	.	.	.	.
LC793476.1 P.zeylanica	.	.	.	C	T	A	T	G	G	A	T	G	G	C	T	T	.	G	.	.	.	.	.	.	.	.	.	C	C	C	A	C	.	.	.	.	.	.	.	.	.	.	.	.	.	.	.	.	.
LC793477.1 P.zeylanica	.	.	.	C	T	A	T	G	G	A	T	G	G	C	T	T	.	G	.	.	.	.	.	.	.	.	.	C	C	C	A	C	.	.	.	.	.	.	.	.	.	.	.	.	.	.	.	.	.
LC793478.1 P.zeylanica	.	.	.	C	T	A	T	G	G	A	T	G	G	C	T	T	.	G	.	.	.	.	.	.	.	.	.	C	C	C	A	C	.	.	.	.	.	.	.	.	.	.	.	.	.	.	.	.	.
MH582664.1 P.zeylanica	.	.	.	C	A	A	G	G	G	C	T	G	G	C	T	T	.	G	.	.	.	.	.	.	.	.	.	C	C	C	A	C	.	.	.	.	.	.	.	.	.	.	.	.	.	.	.	.	.
OQ412388.1 P.zeylanica	.	.	.	C	A	A	R	G	G	C	T	G	G	T	T	T	.	G	.	.	.	.	.	.	.	.	.	C	C	C	A	C	.	.	.	.	.	.	.	.	.	.	.	.	.	.	.	.	.
BA-013-1-P1_zeylanica#1	.	.	.	C	T	A	T	G	G	A	T	G	G	C	T	T	.	G	.	.	.	.	.	.	.	.	.	C	C	C	A	C	.	.	.	.	.	.	.	.	.	.	.	.	.	.	.	.	.
BA-014-1-P5_zeylanica#1	.	.	.	C	T	A	T	G	G	A	T	G	G	C	T	T	.	G	.	.	.	.	.	.	.	.	.	C	C	C	A	C	.	.	.	.	.	.	.	.	.	.	.	.	C	-	-	-	-
BA-009-1-P1_zeylanica#2	.	.	.	C	T	A	T	G	G	A	T	G	G	C	T	T	.	G	.	.	.	.	.	.	.	.	.	C	C	C	A	C	.	.	.	.	.	.	.	.	.	.	.	.	.	.	.	.	.
BA-010-1-P5_zeylanica#2	.	.	.	C	T	A	T	G	G	A	T	G	G	C	T	T	.	G	.	.	.	.	.	.	.	.	.	C	C	C	A	C	.	.	.	.	.	.	.	.	-	-	-	-	-	-	-	-	-
BA-011-1-P1_zeylanica#3	.	.	.	C	T	A	T	G	G	A	T	G	G	C	T	T	.	G	.	.	.	.	.	.	.	.	.	C	C	C	A	C	.	.	.	.	.	.	.	.	.	.	.	.	.	.	.	.	.
BA-012-1-P5_zeylanica#3	.	.	.	C	T	A	T	G	G	A	T	G	G	C	T	T	.	G	.	.	.	.	.	.	.	.	.	C	C	C	A	C	.	.	.	.	.	.	.	.	.	.	.	.	-	-	-	-	-
5.8	-	-	-	-	-	-	-	-	-	-	-	-	-	-	-	-	-	-	-	-	-	-	-	-	-	-	-	-	-	-	-	-	-	-	-	-	-	-	-	-	-	-	-	-	-	-	-	-	-
[truncated: 50 more columns]
